# Supplementary material for: Photoprotective Effects of Cannabidiol against Ultraviolet-B-Induced DNA Damage and Autophagy in Human Keratinocyte Cells and Mouse Skin Tissue
Source: Molecules. 2022 Oct 10;27(19):6740. doi: 10.3390/molecules27196740 (PMC9572435; doi:10.3390/molecules27196740)
Supplement: Supplementary file 1 [file molecules-27-06740-s001.zip]

Archive with 1 entries (1 files):
- molecules-1948793-supplementary.pdf
